# Supplementary material for: A Facile Strategy to Prepare Small Water Clusters via Interacting with Functional Molecules
Source: Int J Mol Sci. 2021 Jul 31;22(15):8250. doi: 10.3390/ijms22158250 (PMC8347634; doi:10.3390/ijms22158250)
Supplement: Supplementary file 1 [file ijms-22-08250-s001.zip]

Archive with 1 entries (1 files):
- ijms-1296198-supplementary.pdf
